# Supplementary material for: Encapsulating Proton Inside C60 Fullerene: A Density Functional Theory Study on the Electronic Properties of Cationic X+@C60 (X+ = H+, H3O+ and NH4+)
Source: Int J Mol Sci. 2024 Nov 8;25(22):12014. doi: 10.3390/ijms252212014 (PMC11593435; doi:10.3390/ijms252212014)
Supplement: Supplementary file 1 [file ijms-25-12014-s001.zip]

Archive with 1 entries (1 files):
- ijms-3288570-supplementary.pdf
